# Supplementary material for: Elabela: Negative Regulation of Ferroptosis in Trophoblasts via the Ferritinophagy Pathway Implicated in the Pathogenesis of Preeclampsia
Source: Cells. 2022 Dec 26;12(1):99. doi: 10.3390/cells12010099 (PMC9818811; doi:10.3390/cells12010099)
Supplement: Supplementary file 1 [file cells-12-00099-s001.zip]

Archive with 1 entries (1 files):
- cells-2109605-supplementary.pdf
